# Supplementary material for: Mapping the Immune Cell Microenvironment with Spatial Profiling in Muscle Tissue Injected with the Venom of Daboia russelii
Source: Toxins (Basel). 2023 Mar 10;15(3):208. doi: 10.3390/toxins15030208 (PMC10057198; doi:10.3390/toxins15030208)
Supplement: Supplementary file 1 [file toxins-15-00208-s001.zip]

Archive with 4 entries (4 files):
- Supplementary Table S1- GeoMx Panel.xlsx
- Supplementary Table S2 - Normalization Data.xlsx
- Supplementary Table S3 - Protein Correlation.xlsx
- Supplementary Table S4 - Bchart Input Data.xlsx
