# Supplementary material for: Mapping the Immune Cell Microenvironment with Spatial Profiling in Muscle Tissue Injected with the Venom of Daboia russelii
Source: Toxins (Basel). 2023 Mar 10;15(3):208. doi: 10.3390/toxins15030208 (PMC10057198; doi:10.3390/toxins15030208)
Supplement: Supplementary file 1 [file toxins-15-00208-s001.zip › Supplementary Table S1- GeoMx Panel.xlsx]

## Sheet: GeoMx Panel
Immune Cell Profiiling Panel Mouse Protein Core
CD3e
CD4
CD8a
CD19
CD45
CTLA4
PD-1
PD-L1
CD11c
CD11b
GZMB
MHC II
SMA
Fibronectin
Ki-67
PanCk
F4/80
Immune Cell Typing Panel Mouse Protein Module
CD14
CD163
CD31
CD34
CD28
BatF3
Ly6G/Ly6C
FOXP3
Immune Activation Status Panel Mouse Protein Module
CD127/IL7RA
ICOS
CD27
CD86
CD44
CD40
CD40L
Cell Death Panel Mouse Module
p21
BCLXL
PARP
BAD
BIM
p53
gamma-H2AX
Cleaved Caspase 3
Perforin
HouseKeeping
Histone H3
S6
GAPDH
Negative Control
Rb IgG
Rt IgG2a
Rt IgG2b
