# Supplementary material for: Mapping the Immune Cell Microenvironment with Spatial Profiling in Muscle Tissue Injected with the Venom of Daboia russelii
Source: Toxins (Basel). 2023 Mar 10;15(3):208. doi: 10.3390/toxins15030208 (PMC10057198; doi:10.3390/toxins15030208)
Supplement: Supplementary file 1 [file toxins-15-00208-s001.zip › Supplementary Table S2 - Normalization Data.xlsx]

## Sheet: Normalization Data
	Below to Background	Control-1-HD - Sum	Control-3-HD - Sum	Control-6-HD - Sum	1H-LD-2-Sum	1H-LD-4-Sum	1H-LD-6-Sum	1H-HD-1-Sum	1H-HD-3-Sum	1H-HD-5-Sum	6H-LD-2-Sum	6H-LD-3-Sum	6H-LD-6-Sum	6H-HD-1-Sum	6H-HD-4-Sum	6H-HD-5-Sum	24H-LD-1-Sum	24H-LD-3-Sum	24H-LD-5-Sum	24H-HD-2-Sum	24H-HD-4-Sum	24H-HD-6-Sum
CD11b	NO	69.2657	533.311	37.2702	290.123	1677.07	2466	81.1206	301.853	1964.55	860.295	933.4	865.01	297.461	227.519	312.987	8437.96	6337.22	8626.14	390.744	307.481	1728.22
CD45	NO	23.0053	1618.74	22.7101	177.483	2032.24	1079.45	28.468	91.7986	1149.04	585.058	511.728	2037.54	28.0304	137.474	66.2821	3528.68	2593.79	3146.28	339.699	130.758	886.284
PanCk	NO	201.317	20.236	76.8739	80.1581	82.6786	0	62.5808	11.4899	243.687	223.336	11.3525	11.6371	20.403	12.9399	183.248	0	56.935	96.4903	3.99136	6.34139	40.9831
GZMB	NO	11205.4	2688.21	473.936	2657.29	1995.09	1116.27	1658.04	2042.01	2226.78	1837.25	1120.61	1717.81	1424.59	966.391	3618.55	2316.72	1929.74	1970.53	588.204	2708.91	732.665
Fibronectin	NO	1470.28	419.167	0	396.35	182.994	354.19	68.1041	11.1003	144.832	222.571	411.099	870.173	12.5415	339.199	419.746	7420.37	4923.86	4051.86	54.0096	5.78067	326.885
MHC II	NO	39.2527	147.806	2985.11	0	229.179	23.976	14.4225	73.648	0	338.217	34.0589	0	127.224	4.71254	0	0	0	0	81.8392	0	11.1756
SMA	NO	2671.06	3645.14	7083.08	38200.2	2261.08	4998.15	5983.25	31704.5	3814.09	1159.06	2115.49	3330.91	860.249	1244.19	831.141	5478.96	2567.85	2795.92	1099.23	2327.48	1048.21
Ki-67	NO	41.5526	114.079	118.642	49.509	0	131.074	46.8015	62.2008	0	124.032	39.6743	0	17.1768	53.245	0	78.6784	163.89	363.667	0	5.69731	137.367
CD11c	NO	0	96.8092	1717.63	28.1019	0	0	0	20.5403	17.7539	14.208	10.2521	19.1601	7.20407	16.3281	0	137.802	129.046	148.374	6.32145	0	78.537
CD3e	NO	0	9.21215	0	0	0	70.0959	0	0	0	28.709	0	0	8.29211	5.48093	56.5525	122.687	0	103.062	5.50574	0	50.2214
CTLA4	NO	26.2772	277.807	38.5224	258.812	0	27.8126	0	109.2	0	0	48.4516	33.2025	0	37.9185	0	70.7726	0	44.15	4.72136	5.45543	29.0556
F4/80	NO	84.5465	256.675	36.6608	0	90.127	142.33	7.10496	58.372	69.2838	132.041	98.152	58.3974	19.7063	22.8139	57.2863	1245.6	416.462	864.914	48.2509	9.00092	359.202
CD127/IL7RA	NO	497.147	481.996	575.17	389.254	350.467	271.462	303.893	239.543	497.164	938.957	579.646	240.214	115.015	279.425	155.862	719.982	262.027	377.117	273.522	748.675	390.949
CD44	NO	92.3512	428.433	0	321.265	1474.7	1621.34	33.179	19.5553	1618.34	704.867	903.22	651.099	0	201.819	262.677	7083.55	4270.88	5207.56	97.0615	251.358	1015.28
CD34	NO	982.387	1770.71	1680.18	5588.29	2085.84	2708.55	379.302	1586.98	4319.42	3564.95	1739.1	1911.14	595.797	879.535	687.039	5375.56	2365.4	2362.41	402.532	643.893	1140.92
CD163	NO	0	111.283	1762.11	161.631	423.308	181.813	25.1267	0	39.2622	31.6992	82.5562	291.307	23.8791	21.0436	29.3336	457.692	200.739	430.845	42.5254	0	61.9045
CD31	NO	431.127	731.743	99.1039	3245.31	676.078	1501.27	383.612	810.465	1051.1	567.507	541.641	986.848	69.8049	265.661	15.7474	872.607	375.546	195.969	338.979	467.941	284.27
BatF3	NO	361.483	259.1	167.263	259.285	110.184	160.58	165.501	280.342	136.355	241.651	145.853	90.33	236.885	107.938	363.495	536.005	463.862	448.732	226.687	354.21	198.162
CD14	NO	377.556	770.807	1100.8	586.224	376.575	1082.05	960.223	824.808	517.114	1228.62	1234.28	1065.92	642.729	439.428	436.867	5179.2	3715.28	5640.46	1137.85	1924.57	1346.63
Ly6G/Ly6C	NO	0	347.387	37.3383	0	0	814.428	6.11747	0	609.253	263.255	170.49	24.0065	11.0656	94.0997	0	2350.37	1918.12	1855.48	10.2242	11.9896	117.492
BCLXL	NO	215.319	260.041	0	0	25.1876	28.6421	65.2398	141.93	76.0296	16.0909	38.1221	13.3981	22.8446	15.7032	15.4766	256.194	0	149.54	17.2163	9.48979	43.6368
BAD	NO	418.274	632.673	2729.62	421.468	110.104	302.147	328.341	501.979	175.964	239.408	243.734	52.7925	181.153	88.4941	392.414	1109.84	666.114	720.576	409.432	357.512	320.328
FOXP3	YES	38.4462	0	0	0	0	0	0	0	0	63.6148	0	0	11.6232	0	0	0	0	0	0	0	0
CD28	YES	0	0	0	0	0	0	0	0	0	0	11.0501	0	0	0	0	0	0	0	0	0	61.9726
CD19	YES	0	0	0	0	0	0	0	0	0	18.2096	0	0	0	0	0	0	0	0	0	0	0
ICOS	YES	0	0	0	0	0	0	0	0	0	0	16.5009	0	0	0	0	0	82.7038	0	0	0	0
CD27	YES	0	66.1349	0	0	0	0	0	0	0	63.0244	0	0	0	0	0	0	0	0	0	0	7.56529
CD86	YES	0	0	2412.56	0	0	0	91.5529	0	0	0	0	0	0	0	0	0	0	0	0	0	0
PARP	YES	85.5894	6.96824	0	0	0	0	0	35.6755	0	13.9486	10.4567	8.57509	0	0	0	0	0	0	0	0	0
p21	YES	38.766	0	59.7227	0	0	0	0	12.7974	0	0	0	0	0	8.81574	0	0	0	0	0	0	14.5619
BIM	YES	58.3051	0	0	0	0	0	0	16.5642	0	0	48.2416	0	0	0	0	0	0	47.8023	3.39536	0	21.9571
p53	YES	0	188.428	0	0	0	0	0	0	0	0	0	0	0	0	0	0	0	0	0	0	50.0192
gamma-H2AX	YES	0	0	0	0	0	0	0	0	0	0	0	0	0	0	0	0	0	0	0	0	0
Cleaved Caspase 3	YES	0	0	0	0	0	0	0	14.8738	0	0	0	0	0	0	0	0	0	0	0	0	0
Perforin	YES	64.598	0	0	0	0	0	0	0	0	0	0	16.0386	0	0	0	0	0	0	0	0	0
CD8a	YES	0	33.769	0	50.018	0	56.8218	0	0	31.9719	0	6.76184	23.7273	0	4.08254	0	0	68.3225	144.108	0	0	12.0501
PD-L1	YES	0	41.7163	0	0	0	0	0	22.5271	0	0	0	28.6393	0	4.62609	0	0	0	22.1618	3.26277	0	13.5728
PD-1	YES	0	0	39.0338	0	0	0	0	0	0	166.732	37.0234	0	0	0	52.8565	57.1506	0	0	4.16765	4.41432	0
CD4	YES	0	32.8521	19.1984	0	23.9758	0	0	0	324.945	60.4734	0	0	0	38.1154	0	98.9876	75.3541	0	0	0	79.8994
CD40	YES	0	6.93659	0	0	0	0	0	0	17.0543	147.299	0	9.96688	0	5.50355	0	78.9414	0	141.496	3.35808	0	46.4551
CD40L	YES	0	135.859	0	0	77.1576	22.4131	29.1722	12.5452	45.5365	107.72	0	0	5.73083	9.03764	0	171.815	0	44.4866	0	5.28018	0

## Sheet: Background Excluded
	Control-1-HD - Sum	Control-3-HD - Sum	Control-6-HD - Sum	1H-LD-2-Sum	1H-LD-4-Sum	1H-LD-6-Sum	1H-HD-1-Sum	1H-HD-3-Sum	1H-HD-5-Sum	6H-LD-2-Sum	6H-LD-3-Sum	6H-LD-6-Sum	6H-HD-1-Sum	6H-HD-4-Sum	6H-HD-5-Sum	24H-LD-1-Sum	24H-LD-3-Sum	24H-LD-5-Sum	24H-HD-2-Sum	24H-HD-4-Sum	24H-HD-6-Sum
CD11b	69.2657	533.311	37.2702	290.123	1677.07	2466	81.1206	301.853	1964.55	860.295	933.4	865.01	297.461	227.519	312.987	8437.96	6337.22	8626.14	390.744	307.481	1728.22
CD45	23.0053	1618.74	22.7101	177.483	2032.24	1079.45	28.468	91.7986	1149.04	585.058	511.728	2037.54	28.0304	137.474	66.2821	3528.68	2593.79	3146.28	339.699	130.758	886.284
PanCk	201.317	20.236	76.8739	80.1581	82.6786	0	62.5808	11.4899	243.687	223.336	11.3525	11.6371	20.403	12.9399	183.248	0	56.935	96.4903	3.99136	6.34139	40.9831
GZMB	11205.4	2688.21	473.936	2657.29	1995.09	1116.27	1658.04	2042.01	2226.78	1837.25	1120.61	1717.81	1424.59	966.391	3618.55	2316.72	1929.74	1970.53	588.204	2708.91	732.665
Fibronectin	1470.28	419.167	0	396.35	182.994	354.19	68.1041	11.1003	144.832	222.571	411.099	870.173	12.5415	339.199	419.746	7420.37	4923.86	4051.86	54.0096	5.78067	326.885
MHC II	39.2527	147.806	2985.11	0	229.179	23.976	14.4225	73.648	0	338.217	34.0589	0	127.224	4.71254	0	0	0	0	81.8392	0	11.1756
SMA	2671.06	3645.14	7083.08	38200.2	2261.08	4998.15	5983.25	31704.5	3814.09	1159.06	2115.49	3330.91	860.249	1244.19	831.141	5478.96	2567.85	2795.92	1099.23	2327.48	1048.21
Ki-67	41.5526	114.079	118.642	49.509	0	131.074	46.8015	62.2008	0	124.032	39.6743	0	17.1768	53.245	0	78.6784	163.89	363.667	0	5.69731	137.367
CD11c	0	96.8092	1717.63	28.1019	0	0	0	20.5403	17.7539	14.208	10.2521	19.1601	7.20407	16.3281	0	137.802	129.046	148.374	6.32145	0	78.537
CD3e	0	9.21215	0	0	0	70.0959	0	0	0	28.709	0	0	8.29211	5.48093	56.5525	122.687	0	103.062	5.50574	0	50.2214
CTLA4	26.2772	277.807	38.5224	258.812	0	27.8126	0	109.2	0	0	48.4516	33.2025	0	37.9185	0	70.7726	0	44.15	4.72136	5.45543	29.0556
F4/80	84.5465	256.675	36.6608	0	90.127	142.33	7.10496	58.372	69.2838	132.041	98.152	58.3974	19.7063	22.8139	57.2863	1245.6	416.462	864.914	48.2509	9.00092	359.202
CD127/IL7RA	497.147	481.996	575.17	389.254	350.467	271.462	303.893	239.543	497.164	938.957	579.646	240.214	115.015	279.425	155.862	719.982	262.027	377.117	273.522	748.675	390.949
CD44	92.3512	428.433	0	321.265	1474.7	1621.34	33.179	19.5553	1618.34	704.867	903.22	651.099	0	201.819	262.677	7083.55	4270.88	5207.56	97.0615	251.358	1015.28
CD34	982.387	1770.71	1680.18	5588.29	2085.84	2708.55	379.302	1586.98	4319.42	3564.95	1739.1	1911.14	595.797	879.535	687.039	5375.56	2365.4	2362.41	402.532	643.893	1140.92
CD163	0	111.283	1762.11	161.631	423.308	181.813	25.1267	0	39.2622	31.6992	82.5562	291.307	23.8791	21.0436	29.3336	457.692	200.739	430.845	42.5254	0	61.9045
CD31	431.127	731.743	99.1039	3245.31	676.078	1501.27	383.612	810.465	1051.1	567.507	541.641	986.848	69.8049	265.661	15.7474	872.607	375.546	195.969	338.979	467.941	284.27
BatF3	361.483	259.1	167.263	259.285	110.184	160.58	165.501	280.342	136.355	241.651	145.853	90.33	236.885	107.938	363.495	536.005	463.862	448.732	226.687	354.21	198.162
CD14	377.556	770.807	1100.8	586.224	376.575	1082.05	960.223	824.808	517.114	1228.62	1234.28	1065.92	642.729	439.428	436.867	5179.2	3715.28	5640.46	1137.85	1924.57	1346.63
Ly6G/Ly6C	0	347.387	37.3383	0	0	814.428	6.11747	0	609.253	263.255	170.49	24.0065	11.0656	94.0997	0	2350.37	1918.12	1855.48	10.2242	11.9896	117.492
BCLXL	215.319	260.041	0	0	25.1876	28.6421	65.2398	141.93	76.0296	16.0909	38.1221	13.3981	22.8446	15.7032	15.4766	256.194	0	149.54	17.2163	9.48979	43.6368
BAD	418.274	632.673	2729.62	421.468	110.104	302.147	328.341	501.979	175.964	239.408	243.734	52.7925	181.153	88.4941	392.414	1109.84	666.114	720.576	409.432	357.512	320.328
EXCLUDED
CD19
Gamma-H2AX
p53
ICOS
Perforin
CD28
CD27
FOXP3
Caaspase 3
CD86
p21
PARP
BIM
PD-L1
CD8a
CD4
PD-1
CD40
CD40L

## Sheet: Data with Imputation
	Group	CD11b	CD45	PanCk	GZMB	Fibronectin	MHC II	SMA	Ki-67	CD11c	CD3e	CTLA4	F4/80	CD127/IL7RA	CD44	CD34	CD163	CD31	BatF3	CD14	Ly6G/Ly6C	BCLXL	BAD
Control-1-HD	Control	69.2657	23.0053	201.317	11205.4	1470.28	39.2527	2671.06	41.5526	1.26429	1.09619	26.2772	84.5465	497.147	92.3512	982.387	4.20871	431.127	361.483	377.556	1.22349	215.319	418.274
Control-3-HD	Control	533.311	1618.74	20.236	2688.21	419.167	147.806	3645.14	114.079	96.8092	9.21215	277.807	256.675	481.996	428.433	1770.71	111.283	731.743	259.1	770.807	347.387	260.041	632.673
Control-6-HD	Control	37.2702	22.7101	76.8739	473.936	1.15613	2985.11	7083.08	118.642	1717.63	1.09619	38.5224	36.6608	575.17	3.91106	1680.18	1762.11	99.1039	167.263	1100.8	37.3383	1.89796	2729.62
1H-HD-1	HD-1h	81.1206	28.468	62.5808	1658.04	68.1041	14.4225	5983.25	46.8015	1.26429	1.09619	0.944273	7.10496	303.893	33.179	379.302	25.1267	383.612	165.501	960.223	6.11747	65.2398	328.341
1H-HD-3	HD-1h	301.853	91.7986	11.4899	2042.01	11.1003	73.648	31704.5	62.2008	20.5403	1.09619	109.2	58.372	239.543	19.5553	1586.98	4.20871	810.465	280.342	824.808	1.22349	141.93	501.979
1H-HD-5	HD-1h	1964.55	1149.04	243.687	2226.78	144.832	0.942507	3814.09	1.13946	17.7539	1.09619	0.944273	69.2838	497.164	1618.34	4319.42	39.2622	1051.1	136.355	517.114	609.253	76.0296	175.964
24H-HD-2	HD-24h	390.744	339.699	3.99136	588.204	54.0096	81.8392	1099.23	1.13946	6.32145	5.50574	4.72136	48.2509	273.522	97.0615	402.532	42.5254	338.979	226.687	1137.85	10.2242	17.2163	409.432
24H-HD-4	HD-24h	307.481	130.758	6.34139	2708.91	5.78067	0.942507	2327.48	5.69731	1.26429	1.09619	5.45543	9.00092	748.675	251.358	643.893	4.20871	467.941	354.21	1924.57	11.9896	9.48979	357.512
24H-HD-6	HD-24h	1728.22	886.284	40.9831	732.665	326.885	11.1756	1048.21	137.367	78.537	50.2214	29.0556	359.202	390.949	1015.28	1140.92	61.9045	284.27	198.162	1346.63	117.492	43.6368	320.328
6H-HD-1	HD-6h	297.461	28.0304	20.403	1424.59	12.5415	127.224	860.249	17.1768	7.20407	8.29211	0.944273	19.7063	115.015	3.91106	595.797	23.8791	69.8049	236.885	642.729	11.0656	22.8446	181.153
6H-HD-4	HD-6h	227.519	137.474	12.9399	966.391	339.199	4.71254	1244.19	53.245	16.3281	5.48093	37.9185	22.8139	279.425	201.819	879.535	21.0436	265.661	107.938	439.428	94.0997	15.7032	88.4941
6H-HD-5	HD-6h	312.987	66.2821	183.248	3618.55	419.746	0.942507	831.141	1.13946	1.26429	56.5525	0.944273	57.2863	155.862	262.677	687.039	29.3336	15.7474	363.495	436.867	1.22349	15.4766	392.414
1H-LD-2	LD-1h	290.123	177.483	80.1581	2657.29	396.35	0.942507	38200.2	49.509	28.1019	1.09619	258.812	1.42099	389.254	321.265	5588.29	161.631	3245.31	259.285	586.224	1.22349	1.89796	421.468
1H-LD-4	LD-1h	1677.07	2032.24	82.6786	1995.09	182.994	229.179	2261.08	1.13946	1.26429	1.09619	0.944273	90.127	350.467	1474.7	2085.84	423.308	676.078	110.184	376.575	1.22349	25.1876	110.104
1H-LD-6	LD-1h	2466	1079.45	0.798271	1116.27	354.19	23.976	4998.15	131.074	1.26429	70.0959	27.8126	142.33	271.462	1621.34	2708.55	181.813	1501.27	160.58	1082.05	814.428	28.6421	302.147
24H-LD-1	LD-24h	8437.96	3528.68	0.798271	2316.72	7420.37	0.942507	5478.96	78.6784	137.802	122.687	70.7726	1245.6	719.982	7083.55	5375.56	457.692	872.607	536.005	5179.2	2350.37	256.194	1109.84
24H-LD-3	LD-24h	6337.22	2593.79	56.935	1929.74	4923.86	0.942507	2567.85	163.89	129.046	1.09619	0.944273	416.462	262.027	4270.88	2365.4	200.739	375.546	463.862	3715.28	1918.12	1.89796	666.114
24H-LD-5	LD-24h	8626.14	3146.28	96.4903	1970.53	4051.86	0.942507	2795.92	363.667	148.374	103.062	44.15	864.914	377.117	5207.56	2362.41	430.845	195.969	448.732	5640.46	1855.48	149.54	720.576
6H-LD-2	LD-6h	860.295	585.058	223.336	1837.25	222.571	338.217	1159.06	124.032	14.208	28.709	0.944273	132.041	938.957	704.867	3564.95	31.6992	567.507	241.651	1228.62	263.255	16.0909	239.408
6H-LD-3	LD-6h	933.4	511.728	11.3525	1120.61	411.099	34.0589	2115.49	39.6743	10.2521	1.09619	48.4516	98.152	579.646	903.22	1739.1	82.5562	541.641	145.853	1234.28	170.49	38.1221	243.734
6H-LD-6	LD-6h	865.01	2037.54	11.6371	1717.81	870.173	0.942507	3330.91	1.13946	19.1601	1.09619	33.2025	58.3974	240.214	651.099	1911.14	291.307	986.848	90.33	1065.92	24.0065	13.3981	52.7925
