# Supplementary material for: Mapping the Immune Cell Microenvironment with Spatial Profiling in Muscle Tissue Injected with the Venom of Daboia russelii
Source: Toxins (Basel). 2023 Mar 10;15(3):208. doi: 10.3390/toxins15030208 (PMC10057198; doi:10.3390/toxins15030208)
Supplement: Supplementary file 1 [file toxins-15-00208-s001.zip › Supplementary Table S3 - Protein Correlation.xlsx]

## Sheet: 1h_Table
Data Imputation
	1h-HD-1	1h-HD-2	1h-HD-3	1h-LD-1	1h-LD-2	1h-LD-2
CD11b	81.1206	301.853	1964.55	290.123	1677.07	2466
CD45	28.468	91.7986	1149.04	177.483	2032.24	1079.45
PanCk	62.5808	11.4899	243.687	80.1581	82.6786	2.29798
GZMB	1658.04	2042.01	2226.78	2657.29	1995.09	1116.27
Fibronectin	68.1041	11.1003	144.832	396.35	182.994	354.19
MHC II	14.4225	73.648	2.8845	2.8845	229.179	23.976
SMA	5983.25	31704.5	3814.09	38200.2	2261.08	4998.15
Ki-67	46.8015	62.2008	9.36029	49.509	9.36029	131.074
F4/80	7.10496	58.372	69.2838	1.42099	90.127	142.33
CD127/IL7RA	303.893	239.543	497.164	389.254	350.467	271.462
CD44	33.179	19.5553	1618.34	321.265	1474.7	1621.34
CD34	379.302	1586.98	4319.42	5588.29	2085.84	2708.55
CD163	25.1267	5.02533	39.2622	161.631	423.308	181.813
CD31	383.612	810.465	1051.1	3245.31	676.078	1501.27
BatF3	165.501	280.342	136.355	259.285	110.184	160.58
CD14	960.223	824.808	517.114	586.224	376.575	1082.05
BCLXL	65.2398	141.93	76.0296	5.03751	25.1876	28.6421
BAD	328.341	501.979	175.964	421.468	110.104	302.147

## Sheet: pval_correaltion-1h
pval-Correlation Table 1h
	Ki-67	CD14	BCLXL	SMA	BatF3	BAD	MHC II	CD163	F4/80	CD45	CD11b	CD44	Fibronectin	CD34	CD31	GZMB	PanCk	CD127/IL7RA
Ki-67	NA	0.032985	0.89902	0.8389	0.59803	0.3555	0.48148	0.77564	0.37969	0.61391	0.70493	0.98895	0.44188	0.82955	0.69377	0.1418	0.11326	0.16327
CD14	0.032985	NA	0.68079	0.96713	0.65473	0.30096	0.30301	0.32159	0.74432	0.29253	0.89382	0.59643	0.96662	0.367	0.79689	0.095031	0.19189	0.14171
BCLXL	0.89902	0.68079	NA	0.76849	0.47318	0.42398	0.88295	0.15337	0.92569	0.45898	0.57005	0.4457	0.032539	0.36161	0.25617	0.95502	0.94847	0.56926
SMA	0.8389	0.96713	0.76849	NA	0.003433	0.041415	0.6156	0.58168	0.28733	0.15951	0.16191	0.14523	0.77561	0.44452	0.16259	0.2058	0.56765	0.71986
BatF3	0.59803	0.65473	0.47318	0.003433	NA	0.0034142	0.47545	0.32689	0.36881	0.065686	0.14779	0.087834	0.98165	0.72506	0.33785	0.44084	0.41074	0.46392
BAD	0.3555	0.30096	0.42398	0.041415	0.0034142	NA	0.34341	0.20981	0.42613	0.020764	0.1464	0.058659	0.90238	0.97074	0.50239	0.79952	0.25445	0.26582
MHC II	0.48148	0.30301	0.88295	0.6156	0.47545	0.34341	NA	0.064756	0.54162	0.13715	0.73307	0.62497	0.71216	0.53059	0.45182	0.97398	0.75747	0.73707
CD163	0.77564	0.32159	0.15337	0.58168	0.32689	0.20981	0.064756	NA	0.44987	0.062368	0.40515	0.29362	0.3954	0.85679	0.87133	0.95066	0.83154	0.93767
F4/80	0.37969	0.74432	0.92569	0.28733	0.36881	0.42613	0.54162	0.44987	NA	0.1433	0.019213	0.068243	0.7263	0.85649	0.62964	0.15655	0.75595	0.71725
CD45	0.61391	0.29253	0.45898	0.15951	0.065686	0.020764	0.13715	0.062368	0.1433	NA	0.059323	0.022637	0.72399	0.87925	0.65723	0.74332	0.57758	0.5421
CD11b	0.70493	0.89382	0.57005	0.16191	0.14779	0.1464	0.73307	0.40515	0.019213	0.059323	NA	0.0011205	0.48986	0.70216	0.84598	0.36441	0.64075	0.61649
CD44	0.98895	0.59643	0.4457	0.14523	0.087834	0.058659	0.62497	0.29362	0.068243	0.022637	0.0011205	NA	0.47365	0.58443	0.89183	0.57305	0.43522	0.39163
Fibronectin	0.44188	0.96662	0.032539	0.77561	0.98165	0.90238	0.71216	0.3954	0.7263	0.72399	0.48986	0.47365	NA	0.12728	0.047646	0.9427	0.87111	0.70896
CD34	0.82955	0.367	0.36161	0.44452	0.72506	0.97074	0.53059	0.85679	0.85649	0.87925	0.70216	0.58443	0.12728	NA	0.033985	0.1964	0.35751	0.151
CD31	0.69377	0.79689	0.25617	0.16259	0.33785	0.50239	0.45182	0.87133	0.62964	0.65723	0.84598	0.89183	0.047646	0.033985	NA	0.32059	0.97274	0.63709
GZMB	0.1418	0.095031	0.95502	0.2058	0.44084	0.79952	0.97398	0.95066	0.15655	0.74332	0.36441	0.57305	0.9427	0.1964	0.32059	NA	0.33572	0.24371
PanCk	0.11326	0.19189	0.94847	0.56765	0.41074	0.25445	0.75747	0.83154	0.75595	0.57758	0.64075	0.43522	0.87111	0.35751	0.97274	0.33572	NA	0.0032019
CD127/IL7RA	0.16327	0.14171	0.56926	0.71986	0.46392	0.26582	0.73707	0.93767	0.71725	0.5421	0.61649	0.39163	0.70896	0.151	0.63709	0.24371	0.0032019	NA
Spearman Correlation Table 1h
	Ki-67	CD14	BCLXL	SMA	BatF3	BAD	MHC II	CD163	F4/80	CD45	CD11b	CD44	Fibronectin	CD34	CD31	GZMB	PanCk	CD127/IL7RA
Ki-67	1	0.8478	-0.067419	0.10782	0.27491	0.46268	-0.36142	-0.15071	0.4424	-0.26349	0.19935	-0.0073636	0.39219	-0.11413	0.20712	-0.67435	-0.71093	-0.6489
CD14	0.8478	1	0.21617	-0.021915	0.23448	0.51033	-0.50848	-0.49197	0.17216	-0.51797	-0.070903	-0.27606	-0.02226	-0.45299	-0.13625	-0.73646	-0.61706	-0.67447
BCLXL	-0.067419	0.21617	1	0.1556	0.36779	0.40639	-0.078193	-0.66045	-0.049584	-0.3788	-0.29521	-0.38918	-0.84886	-0.45752	-0.55193	-0.029996	-0.03437	-0.29579
SMA	0.10782	-0.021915	0.1556	1	0.95177	0.82889	-0.26228	-0.28674	-0.52272	-0.65325	-0.65047	-0.67019	0.15074	0.39011	0.64968	0.6023	-0.29696	-0.18901
BatF3	0.27491	0.23448	0.36779	0.95177	1	0.9519	-0.36605	-0.48732	-0.45146	-0.78272	-0.6671	-0.74712	-0.012231	0.18541	0.47779	0.39301	-0.41701	-0.37496
BAD	0.46268	0.51033	0.40639	0.82889	0.9519	1	-0.473	-0.59812	-0.40467	-0.87992	-0.66877	-0.79513	-0.065175	-0.019507	0.34549	0.13446	-0.55358	-0.54275
MHC II	-0.36142	-0.50848	-0.078193	-0.26228	-0.36605	-0.473	1	0.78433	0.31611	0.68008	0.17989	0.25558	-0.19434	-0.32431	-0.38439	-0.017349	-0.16314	-0.17714
CD163	-0.15071	-0.49197	-0.66045	-0.28674	-0.48732	-0.59812	0.78433	1	0.38591	0.7885	0.42154	0.51697	0.42947	0.095765	0.08599	-0.032904	-0.11278	0.041574
F4/80	0.4424	0.17216	-0.049584	-0.52272	-0.45146	-0.40467	0.31611	0.38591	1	0.67253	0.88458	0.77836	0.18456	-0.095967	-0.25226	-0.6567	-0.16418	-0.19082
CD45	-0.26349	-0.51797	-0.3788	-0.65325	-0.78272	-0.87992	0.68008	0.7885	0.67253	1	0.79393	0.8745	0.18616	0.080675	-0.23272	-0.17284	0.28972	0.31576
CD11b	0.19935	-0.070903	-0.29521	-0.65047	-0.6671	-0.66877	0.17989	0.42154	0.88458	0.79393	1	0.97254	0.35501	0.20128	-0.10304	-0.45515	0.24436	0.26164
CD44	-0.0073636	-0.27606	-0.38918	-0.67019	-0.74712	-0.79513	0.25558	0.51697	0.77836	0.8745	0.97254	1	0.36744	0.28474	-0.072236	-0.29302	0.39745	0.43256
Fibronectin	0.39219	-0.02226	-0.84886	0.15074	-0.012231	-0.065175	-0.19434	0.42947	0.18456	0.18616	0.35501	0.36744	1	0.69252	0.81605	0.038218	-0.086139	0.19655
CD34	-0.11413	-0.45299	-0.45752	0.39011	0.18541	-0.019507	-0.32431	0.095765	-0.095967	0.080675	0.20128	0.28474	0.69252	1	0.84544	0.61222	0.46098	0.66326
CD31	0.20712	-0.13625	-0.55193	0.64968	0.47779	0.34549	-0.38439	0.08599	-0.25226	-0.23272	-0.10304	-0.072236	0.81605	0.84544	1	0.49285	-0.018176	0.24696
GZMB	-0.67435	-0.73646	-0.029996	0.6023	0.39301	0.13446	-0.017349	-0.032904	-0.6567	-0.17284	-0.45515	-0.29302	0.038218	0.61222	0.49285	1	0.47963	0.56399
PanCk	-0.71093	-0.61706	-0.03437	-0.29696	-0.41701	-0.55358	-0.16314	-0.11278	-0.16418	0.28972	0.24436	0.39745	-0.086139	0.46098	-0.018176	0.47963	1	0.95344
CD127/IL7RA	-0.6489	-0.67447	-0.29579	-0.18901	-0.37496	-0.54275	-0.17714	0.041574	-0.19082	0.31576	0.26164	0.43256	0.19655	0.66326	0.24696	0.56399	0.95344	1

## Sheet: 6h_Table
Data Imputation
	6h-HD-1	6h-HD-2	6h-HD-3	6h-LD-1	6h-LD-2	6h-LD-3
CD11b	297.461	227.519	312.987	860.295	933.4	865.01
CD45	28.0304	137.474	66.2821	585.058	511.728	2037.54
PanCk	20.403	12.9399	183.248	223.336	11.3525	11.6371
GZMB	1424.59	966.391	3618.55	1837.25	1120.61	1717.81
Fibronectin	12.5415	339.199	419.746	222.571	411.099	870.173
MHC II	127.224	4.71254	0.942507	338.217	34.0589	0.942507
SMA	860.249	1244.19	831.141	1159.06	2115.49	3330.91
Ki-67	17.1768	53.245	3.43536	124.032	39.6743	3.43536
CD11c	7.20407	16.3281	1.44081	14.208	10.2521	19.1601
CD3e	8.29211	5.48093	56.5525	28.709	1.09619	1.09619
F4/80	19.7063	22.8139	57.2863	132.041	98.152	58.3974
CD127/IL7RA	115.015	279.425	155.862	938.957	579.646	240.214
CD44	40.3638	201.819	262.677	704.867	903.22	651.099
CD34	595.797	879.535	687.039	3564.95	1739.1	1911.14
CD163	23.8791	21.0436	29.3336	31.6992	82.5562	291.307
CD31	69.8049	265.661	15.7474	567.507	541.641	986.848
BatF3	236.885	107.938	363.495	241.651	145.853	90.33
CD14	642.729	439.428	436.867	1228.62	1234.28	1065.92
Ly6G/Ly6C	11.0656	94.0997	2.21312	263.255	170.49	24.0065
BCLXL	22.8446	15.7032	15.4766	16.0909	38.1221	13.3981
BAD	181.153	88.4941	392.414	239.408	243.734	52.7925

## Sheet: pval_correlation-6h
pval Correaltion Table 6h
	PanCk	GZMB	BAD	CD3e	BatF3	Fibronectin	CD45	SMA	CD163	CD11c	CD31	MHC II	Ki-67	CD127/IL7RA	Ly6G/Ly6C	F4/80	CD34	BCLXL	CD14	CD11b	CD44
PanCk	NA	0.13476	0.13541	0.031263	0.087776	0.68912	0.66559	0.3386	0.46673	0.48087	0.69855	0.20446	0.31203	0.3319	0.46578	0.22604	0.3397	0.4709	0.91815	0.91474	0.87846
GZMB	0.13476	NA	0.094041	0.0088279	0.044609	0.80676	0.82273	0.58279	0.87406	0.15831	0.50664	0.88108	0.58351	0.68257	0.49646	0.86703	0.79749	0.44031	0.52594	0.68873	0.73226
BAD	0.13541	0.094041	NA	0.040977	0.016374	0.51962	0.25717	0.22925	0.26915	0.023071	0.24269	0.77937	0.96793	0.81214	0.90151	0.50711	0.91567	0.69754	0.80804	0.83811	0.99735
CD3e	0.031263	0.0088279	0.040977	NA	0.012291	0.7671	0.44663	0.23857	0.41663	0.13553	0.30344	0.76236	0.94901	0.9915	0.86586	0.71052	0.96061	0.46506	0.48593	0.56814	0.66766
BatF3	0.087776	0.044609	0.016374	0.012291	NA	0.37633	0.24749	0.1131	0.25488	0.024679	0.13952	0.62249	0.96758	0.91485	0.79318	0.82301	0.79381	0.79671	0.51171	0.49737	0.51529
Fibronectin	0.68912	0.80676	0.51962	0.7671	0.37633	NA	0.034849	0.027588	0.021533	0.35513	0.10191	0.29286	0.45564	0.80892	0.68459	0.87228	0.80474	0.65471	0.6333	0.37043	0.34869
CD45	0.66559	0.82273	0.25717	0.44663	0.24749	0.034849	NA	0.0066801	0.0014012	0.14107	0.0079025	0.81641	0.76608	0.88581	0.94919	0.67929	0.40848	0.65918	0.25493	0.15222	0.26807
SMA	0.3386	0.58279	0.22925	0.23857	0.1131	0.027588	0.0066801	NA	0.0035264	0.15896	0.013542	0.50757	0.60295	0.98157	0.92786	0.78555	0.61328	0.91535	0.25374	0.14415	0.19811
CD163	0.46673	0.87406	0.26915	0.41663	0.25488	0.021533	0.0014012	0.0035264	NA	0.24038	0.037257	0.52003	0.44508	0.78831	0.64268	0.94354	0.71124	0.74814	0.40305	0.25702	0.38665
CD11c	0.48087	0.15831	0.023071	0.13553	0.024679	0.35513	0.14107	0.15896	0.24038	NA	0.059124	0.86813	0.53315	0.56105	0.52805	0.83335	0.33486	0.65348	0.39786	0.39119	0.46491
CD31	0.69855	0.50664	0.24269	0.30344	0.13952	0.10191	0.0079025	0.013542	0.037257	0.059124	NA	0.90752	0.77915	0.44231	0.53903	0.37385	0.17217	0.94719	0.078654	0.040771	0.085185
MHC II	0.20446	0.88108	0.77937	0.76236	0.62249	0.29286	0.81641	0.50757	0.52003	0.86813	0.90752	NA	0.039145	0.085227	0.11942	0.19226	0.091972	0.87681	0.35582	0.55838	0.71857
Ki-67	0.31203	0.58351	0.96793	0.94901	0.96758	0.45564	0.76608	0.60295	0.44508	0.53315	0.77915	0.039145	NA	0.015388	0.0090477	0.15021	0.067141	0.96496	0.38138	0.53463	0.50121
CD127/IL7RA	0.3319	0.68257	0.81214	0.9915	0.91485	0.80892	0.88581	0.98157	0.78831	0.56105	0.44231	0.085227	0.015388	NA	0.0006856	0.011612	0.011173	0.69544	0.089895	0.14206	0.11591
Ly6G/Ly6C	0.46578	0.49646	0.90151	0.86586	0.79318	0.68459	0.94919	0.92786	0.64268	0.52805	0.53903	0.11942	0.0090477	0.0006856	NA	0.04385	0.040817	0.59065	0.14316	0.22238	0.16417
F4/80	0.22604	0.86703	0.50711	0.71052	0.82301	0.87228	0.67929	0.78555	0.94354	0.83335	0.37385	0.19226	0.15021	0.011612	0.04385	NA	0.019323	0.65938	0.053756	0.056583	0.041794
CD34	0.3397	0.79749	0.91567	0.96061	0.79381	0.80474	0.40848	0.61328	0.71124	0.33486	0.17217	0.091972	0.067141	0.011173	0.040817	0.019323	NA	0.92036	0.047086	0.066619	0.10034
BCLXL	0.4709	0.44031	0.69754	0.46506	0.79671	0.65471	0.65918	0.91535	0.74814	0.65348	0.94719	0.87681	0.96496	0.69544	0.59065	0.65938	0.92036	NA	0.4285	0.50612	0.4079
CD14	0.91815	0.52594	0.80804	0.48593	0.51171	0.6333	0.25493	0.25374	0.40305	0.39786	0.078654	0.35582	0.38138	0.089895	0.14316	0.053756	0.047086	0.4285	NA	0.0011316	0.01442
CD11b	0.91474	0.68873	0.83811	0.56814	0.49737	0.37043	0.15222	0.14415	0.25702	0.39119	0.040771	0.55838	0.53463	0.14206	0.22238	0.056583	0.066619	0.50612	0.0011316	NA	0.0029355
CD44	0.87846	0.73226	0.99735	0.66766	0.51529	0.34869	0.26807	0.19811	0.38665	0.46491	0.085185	0.71857	0.50121	0.11591	0.16417	0.041794	0.10034	0.4079	0.01442	0.0029355	NA
Spearman Correlation Table 6h
	PanCk	GZMB	BAD	CD3e	BatF3	Fibronectin	CD45	SMA	CD163	CD11c	CD31	MHC II	Ki-67	CD127/IL7RA	Ly6G/Ly6C	F4/80	CD34	BCLXL	CD14	CD11b	CD44
PanCk	1	0.68306	0.68224	0.85193	0.74721	-0.21036	-0.22683	-0.47715	-0.37278	-0.36188	-0.20379	0.6037	0.50041	0.48295	0.37352	0.58153	0.47619	-0.36956	0.054619	0.056904	0.081206
GZMB	0.68306	1	0.7379	0.92227	0.8222	0.12955	-0.11874	-0.28593	-0.084157	-0.65465	-0.34228	-0.079446	-0.28541	-0.21493	-0.34998	0.088882	-0.13584	-0.39343	-0.32778	-0.21063	-0.18045
BAD	0.68224	0.7379	1	0.82982	0.89362	-0.33251	-0.55098	-0.5783	-0.5396	-0.87328	-0.56499	0.14817	0.021384	0.1259	0.065753	0.34192	-0.056278	0.20449	-0.12869	-0.10835	-0.0017658
CD3e	0.85193	0.92227	0.82982	1	0.90806	-0.15655	-0.38845	-0.56904	-0.41227	-0.68209	-0.5081	0.15979	0.034005	0.0056652	-0.089665	0.19548	-0.026265	-0.37408	-0.35801	-0.29661	-0.22537
BatF3	0.74721	0.8222	0.89362	0.90806	1	-0.44519	-0.56031	-0.71115	-0.55317	-0.86883	-0.67715	0.25736	-0.021614	-0.056827	-0.13877	0.11855	-0.13834	-0.13637	-0.33845	-0.34929	-0.33575
Fibronectin	-0.21036	0.12955	-0.33251	-0.15655	-0.44519	1	0.84344	0.86113	0.87766	0.463	0.72659	-0.51767	-0.3814	-0.12809	-0.21352	0.085353	0.13092	-0.23449	0.24965	0.45011	0.46848
CD45	-0.22683	-0.11874	-0.55098	-0.38845	-0.56031	0.84344	1	0.9325	0.96928	0.67525	0.92651	-0.12301	-0.15724	0.076278	-0.033888	0.21723	0.41884	-0.23134	0.55312	0.6618	0.54062
SMA	-0.47715	-0.28593	-0.5783	-0.56904	-0.71115	0.86113	0.9325	1	0.95111	0.65388	0.90341	-0.34157	-0.27136	0.012285	-0.048129	0.14396	0.26394	0.056493	0.55427	0.6715	0.61041
CD163	-0.37278	-0.084157	-0.5396	-0.41227	-0.55317	0.87766	0.96928	0.95111	1	0.56726	0.83796	-0.3322	-0.38967	-0.14208	-0.24299	0.037659	0.19498	-0.16953	0.42324	0.55112	0.43666
CD11c	-0.36188	-0.65465	-0.87328	-0.68209	-0.86883	0.463	0.67525	0.65388	0.56726	1	0.79429	0.088139	0.32241	0.3018	0.3262	0.11156	0.48038	-0.23536	0.42746	0.43292	0.37419
CD31	-0.20379	-0.34228	-0.56499	-0.5081	-0.67715	0.72659	0.92651	0.90341	0.83796	0.79429	1	0.061731	0.14832	0.39185	0.31803	0.44726	0.63876	-0.03522	0.76132	0.83026	0.75115
MHC II	0.6037	-0.079446	0.14817	0.15979	0.25736	-0.51767	-0.12301	-0.34157	-0.3322	0.088139	0.061731	1	0.83379	0.75108	0.70273	0.61666	0.74094	-0.082314	0.46241	0.30376	0.1899
Ki-67	0.50041	-0.28541	0.021384	0.034005	-0.021614	-0.3814	-0.15724	-0.27136	-0.38967	0.32241	0.14832	0.83379	1	0.89693	0.9213	0.6642	0.78023	-0.023366	0.44101	0.3213	0.34638
CD127/IL7RA	0.48295	-0.21493	0.1259	0.0056652	-0.056827	-0.12809	0.076278	0.012285	-0.14208	0.3018	0.39185	0.75108	0.89693	1	0.97854	0.91068	0.91241	0.20595	0.74403	0.67403	0.70738
Ly6G/Ly6C	0.37352	-0.34998	0.065753	-0.089665	-0.13877	-0.21352	-0.033888	-0.048129	-0.24299	0.3262	0.31803	0.70273	0.9213	0.97854	1	0.82377	0.83016	0.28023	0.67269	0.58522	0.64786
F4/80	0.58153	0.088882	0.34192	0.19548	0.11855	0.085353	0.21723	0.14396	0.037659	0.11156	0.44726	0.61666	0.6642	0.91068	0.82377	1	0.88425	0.2312	0.8042	0.79892	0.82808
CD34	0.47619	-0.13584	-0.056278	-0.026265	-0.13834	0.13092	0.41884	0.26394	0.19498	0.48038	0.63876	0.74094	0.78023	0.91241	0.83016	0.88425	1	-0.053145	0.81717	0.78112	0.72882
BCLXL	-0.36956	-0.39343	0.20449	-0.37408	-0.13637	-0.23449	-0.23134	0.056493	-0.16953	-0.23536	-0.03522	-0.082314	-0.023366	0.20595	0.28023	0.2312	-0.053145	1	0.40278	0.34267	0.4193
CD14	0.054619	-0.32778	-0.12869	-0.35801	-0.33845	0.24965	0.55312	0.55427	0.42324	0.42746	0.76132	0.46241	0.44101	0.74403	0.67269	0.8042	0.81717	0.40278	1	0.97241	0.90028
CD11b	0.056904	-0.21063	-0.10835	-0.29661	-0.34929	0.45011	0.6618	0.6715	0.55112	0.43292	0.83026	0.30376	0.3213	0.67403	0.58522	0.79892	0.78112	0.34267	0.97241	1	0.95543
CD44	0.081206	-0.18045	-0.0017658	-0.22537	-0.33575	0.46848	0.54062	0.61041	0.43666	0.37419	0.75115	0.1899	0.34638	0.70738	0.64786	0.82808	0.72882	0.4193	0.90028	0.95543	1

## Sheet: 24h_Table
Data Imputation
	24h-HD-1	24h-HD-2	24h-HD-3	24h-LD-1	24h-LD-2	24h-LD-3
CD11b	390.744	307.481	1728.22	8437.96	6337.22	8626.14
CD45	339.699	130.758	886.284	3528.68	2593.79	3146.28
PanCk	3.99136	6.34139	40.9831	0.798271	56.935	96.4903
GZMB	588.204	2708.91	732.665	2316.72	1929.74	1970.53
Fibronectin	54.0096	5.78067	326.885	7420.37	4923.86	4051.86
SMA	1099.23	2327.48	1048.21	5478.96	2567.85	2795.92
Ki-67	1.13946	5.69731	137.367	78.6784	163.89	363.667
CD11c	6.32145	1.26429	78.537	137.802	129.046	148.374
CD3e	5.50574	1.10115	50.2214	122.687	1.10115	103.062
CTLA4	4.72136	5.45543	29.0556	70.7726	0.944273	44.15
F4/80	48.2509	9.00092	359.202	1245.6	416.462	864.914
CD127/IL7RA	273.522	748.675	390.949	719.982	262.027	377.117
CD44	97.0615	251.358	1015.28	7083.55	4270.88	5207.56
CD34	402.532	643.893	1140.92	5375.56	2365.4	2362.41
CD163	42.5254	8.50509	61.9045	457.692	200.739	430.845
CD31	338.979	467.941	284.27	872.607	375.546	195.969
BatF3	226.687	354.21	198.162	536.005	463.862	448.732
CD14	1137.85	1924.57	1346.63	5179.2	3715.28	5640.46
Ly6G/Ly6C	10.2242	11.9896	117.492	2350.37	1918.12	1855.48
BCLXL	17.2163	9.48979	43.6368	256.194	1.89796	149.54
BAD	409.432	357.512	320.328	1109.84	666.114	720.576

## Sheet: pval_correlation-24h
pval Correlation Table 24h
	PanCk	Ki-67	GZMB	CD127/IL7RA	CD31	CD11c	Ly6G/Ly6C	CD14	CD11b	CD45	SMA	BatF3	CD3e	CTLA4	BCLXL	F4/80	CD44	CD163	Fibronectin	CD34	BAD
PanCk	NA	0.0029402	0.99643	0.29835	0.15494	0.18719	0.45474	0.32698	0.29187	0.36844	0.79512	0.70912	0.64863	0.91447	0.97801	0.64244	0.53157	0.44175	0.71149	0.9928	0.93191
Ki-67	0.0029402	NA	0.86974	0.49141	0.36008	0.076894	0.26123	0.14072	0.12364	0.17316	0.84667	0.49357	0.29876	0.50466	0.55296	0.31181	0.27703	0.18616	0.45037	0.64933	0.5895
GZMB	0.99643	0.86974	NA	0.11883	0.35125	0.64323	0.34816	0.24139	0.41632	0.45847	0.1377	0.069455	0.69666	0.66912	0.52777	0.52332	0.36074	0.44245	0.34824	0.37707	0.35365
CD127/IL7RA	0.29835	0.49141	0.11883	NA	0.11616	0.80795	0.92755	0.75385	0.97626	0.9681	0.21158	0.4947	0.54924	0.39654	0.3774	0.62878	0.7614	0.78552	0.75811	0.46812	0.57922
CD31	0.15494	0.36008	0.35125	0.11616	NA	0.79254	0.42913	0.57571	0.59967	0.50805	0.045394	0.27042	0.46148	0.27571	0.19873	0.30361	0.33848	0.47616	0.23336	0.094251	0.13984
CD11c	0.18719	0.076894	0.64323	0.80795	0.79254	NA	0.012581	0.027797	0.0038498	0.0033961	0.22211	0.12175	0.12209	0.18077	0.17987	0.03062	0.012508	0.024924	0.03135	0.078362	0.087278
Ly6G/Ly6C	0.45474	0.26123	0.34816	0.92755	0.42913	0.012581	NA	0.0065243	0.0010678	0.00048357	0.055257	0.011675	0.17466	0.21035	0.12981	0.026705	0.00060209	0.010537	0.00070896	0.022335	0.0096928
CD14	0.32698	0.14072	0.24139	0.75385	0.57571	0.027797	0.0065243	NA	0.001365	0.0043422	0.065728	0.015759	0.087608	0.14185	0.080018	0.023712	0.0047838	0.0020982	0.021037	0.057958	0.027045
CD11b	0.29187	0.12364	0.41632	0.97626	0.59967	0.0038498	0.0010678	0.001365	NA	5.4627e-05	0.091335	0.032258	0.089628	0.14006	0.092759	0.013634	0.0009218	0.0020199	0.0080339	0.038868	0.021987
CD45	0.36844	0.17316	0.45847	0.9681	0.50805	0.0033961	0.00048357	0.0043422	5.4627e-05	NA	0.074741	0.034461	0.087636	0.12392	0.081078	0.0089406	0.00022311	0.0026618	0.0031925	0.021931	0.013156
SMA	0.79512	0.84667	0.1377	0.21158	0.045394	0.22211	0.055257	0.065728	0.091335	0.074741	NA	0.018357	0.13499	0.091904	0.036466	0.038714	0.029047	0.057055	0.021124	0.0054829	0.0059302
BatF3	0.70912	0.49357	0.069455	0.4947	0.27042	0.12175	0.011675	0.015759	0.032258	0.034461	0.018357	NA	0.30531	0.31787	0.18153	0.095771	0.018873	0.051162	0.013218	0.046746	0.022033
CD3e	0.64863	0.29876	0.69666	0.54924	0.46148	0.12209	0.17466	0.087608	0.089628	0.087636	0.13499	0.30531	NA	0.00063943	0.0030827	0.0077803	0.073624	0.024907	0.15885	0.072236	0.093551
CTLA4	0.91447	0.50466	0.66912	0.39654	0.27571	0.18077	0.21035	0.14185	0.14006	0.12392	0.091904	0.31787	0.00063943	NA	0.0011255	0.0097	0.089308	0.048975	0.15676	0.04655	0.081828
BCLXL	0.97801	0.55296	0.52777	0.3774	0.19873	0.17987	0.12981	0.080018	0.092759	0.081078	0.036466	0.18153	0.0030827	0.0011255	NA	0.0053193	0.04832	0.021302	0.087466	0.022545	0.027674
F4/80	0.64244	0.31181	0.52332	0.62878	0.30361	0.03062	0.026705	0.023712	0.013634	0.0089406	0.038714	0.095771	0.0077803	0.0097	0.0053193	NA	0.0044158	0.0028348	0.01828	0.0060118	0.010466
CD44	0.53157	0.27703	0.36074	0.7614	0.33848	0.012508	0.00060209	0.0047838	0.0009218	0.00022311	0.029047	0.018873	0.073624	0.089308	0.04832	0.0044158	NA	0.0023372	0.00071428	0.0062954	0.0032434
CD163	0.44175	0.18616	0.44245	0.78552	0.47616	0.024924	0.010537	0.0020982	0.0020199	0.0026618	0.057055	0.051162	0.024907	0.048975	0.021302	0.0028348	0.0023372	NA	0.016932	0.026461	0.011335
Fibronectin	0.71149	0.45037	0.34824	0.75811	0.23336	0.03135	0.00070896	0.021037	0.0080339	0.0031925	0.021124	0.013218	0.15885	0.15676	0.087466	0.01828	0.00071428	0.016932	NA	0.0040961	0.0017627
CD34	0.9928	0.64933	0.37707	0.46812	0.094251	0.078362	0.022335	0.057958	0.038868	0.021931	0.0054829	0.046746	0.072236	0.04655	0.022545	0.0060118	0.0062954	0.026461	0.0040961	NA	0.0016118
BAD	0.93191	0.5895	0.35365	0.57922	0.13984	0.087278	0.0096928	0.027045	0.021987	0.013156	0.0059302	0.022033	0.093551	0.081828	0.027674	0.010466	0.0032434	0.011335	0.0017627	0.0016118	NA
Spearman Correlation Table 24h
	PanCk	Ki-67	GZMB	CD127/IL7RA	CD31	CD11c	Ly6G/Ly6C	CD14	CD11b	CD45	SMA	BatF3	CD3e	CTLA4	BCLXL	F4/80	CD44	CD163	Fibronectin	CD34	BAD
PanCk	1	0.95539	0.0023793	-0.51268	-0.6586	0.62215	0.3821	0.48724	0.51857	0.45178	-0.13745	0.19644	0.23879	0.057084	0.014663	0.24317	0.32358	0.39229	0.19481	-0.0048027	0.045423
Ki-67	0.95539	1	0.087062	-0.35382	-0.4588	0.76413	0.5471	0.67567	0.69721	0.63765	0.10258	0.35218	0.51231	0.34377	0.30774	0.50062	0.53224	0.62326	0.38552	0.23829	0.28107
GZMB	0.0023793	0.087062	1	0.7035	0.4663	0.24261	0.46893	0.56626	0.41252	0.37919	0.67939	0.77632	0.2051	0.22435	0.32641	0.32974	0.45825	0.39174	0.46887	0.44458	0.46426
CD127/IL7RA	-0.51268	-0.35382	0.7035	1	0.70704	-0.12874	0.048338	0.16562	0.015825	0.021271	0.59628	0.35132	0.31049	0.42854	0.4443	0.25287	0.16044	0.14398	0.1627	0.37171	0.28852
CD31	-0.6586	-0.4588	0.4663	0.70704	1	0.1392	0.40228	0.29108	0.27372	0.34121	0.82059	0.53841	0.37686	0.53347	0.60975	0.50794	0.47725	0.3655	0.5742	0.73759	0.67676
CD11c	0.62215	0.76413	0.24261	-0.12874	0.1392	1	0.90696	0.86059	0.9489	0.95203	0.5855	0.69967	0.69924	0.62918	0.63017	0.8535	0.90724	0.86817	0.85172	0.76178	0.74796
Ly6G/Ly6C	0.3821	0.5471	0.46893	0.048338	0.40228	0.90696	1	0.9333	0.9732	0.98199	0.80138	0.91043	0.63596	0.59755	0.68929	0.86343	0.9799	0.91497	0.97818	0.87536	0.9185
CD14	0.48724	0.67567	0.56626	0.16562	0.29108	0.86059	0.9333	1	0.96968	0.9457	0.78265	0.89567	0.74747	0.67429	0.75916	0.87149	0.94298	0.96236	0.87911	0.7964	0.86254
CD11b	0.51857	0.69721	0.41252	0.015825	0.27372	0.9489	0.9732	0.96968	1	0.99396	0.74189	0.84953	0.74443	0.67649	0.73978	0.90308	0.97511	0.96308	0.92589	0.83439	0.87636
CD45	0.45178	0.63765	0.37919	0.021271	0.34121	0.95203	0.98199	0.9457	0.99396	1	0.7676	0.84434	0.74742	0.69684	0.7575	0.92177	0.98778	0.95757	0.9535	0.87652	0.90483
SMA	-0.13745	0.10258	0.67939	0.59628	0.82059	0.5855	0.80138	0.78265	0.74189	0.7676	1	0.88723	0.68277	0.74104	0.83974	0.83473	0.85741	0.79806	0.87886	0.93892	0.93645
BatF3	0.19644	0.35218	0.77632	0.35132	0.53841	0.69967	0.91043	0.89567	0.84953	0.84434	0.88723	1	0.50642	0.49524	0.62833	0.73538	0.88563	0.80914	0.9046	0.81785	0.87622
CD3e	0.23879	0.51231	0.2051	0.31049	0.37686	0.69924	0.63596	0.74747	0.74443	0.74742	0.68277	0.50642	1	0.97928	0.95432	0.92709	0.76942	0.86821	0.65401	0.77169	0.73862
CTLA4	0.057084	0.34377	0.22435	0.42854	0.53347	0.62918	0.59755	0.67429	0.67649	0.69684	0.74104	0.49524	0.97928	1	0.97248	0.91847	0.74491	0.81341	0.65645	0.81825	0.75633
BCLXL	0.014663	0.30774	0.32641	0.4443	0.60975	0.63017	0.68929	0.75916	0.73978	0.7575	0.83974	0.62833	0.95432	0.97248	1	0.93984	0.81471	0.87834	0.74768	0.87476	0.86091
F4/80	0.24317	0.50062	0.32974	0.25287	0.50794	0.8535	0.86343	0.87149	0.90308	0.92177	0.83473	0.73538	0.92709	0.91847	0.93984	1	0.94524	0.95621	0.88748	0.93601	0.91527
CD44	0.32358	0.53224	0.45825	0.16044	0.47725	0.90724	0.9799	0.94298	0.97511	0.98778	0.85741	0.88563	0.76942	0.74491	0.81471	0.94524	1	0.96026	0.9781	0.9345	0.95313
CD163	0.39229	0.62326	0.39174	0.14398	0.3655	0.86817	0.91497	0.96236	0.96308	0.95757	0.79806	0.80914	0.86821	0.81341	0.87834	0.95621	0.96026	1	0.89178	0.86407	0.91176
Fibronectin	0.19481	0.38552	0.46887	0.1627	0.5742	0.85172	0.97818	0.87911	0.92589	0.9535	0.87886	0.9046	0.65401	0.65645	0.74768	0.88748	0.9781	0.89178	1	0.94728	0.96552
CD34	-0.0048027	0.23829	0.44458	0.37171	0.73759	0.76178	0.87536	0.7964	0.83439	0.87652	0.93892	0.81785	0.77169	0.81825	0.87476	0.93601	0.9345	0.86407	0.94728	1	0.96704
BAD	0.045423	0.28107	0.46426	0.28852	0.67676	0.74796	0.9185	0.86254	0.87636	0.90483	0.93645	0.87622	0.73862	0.75633	0.86091	0.91527	0.95313	0.91176	0.96552	0.96704	1

## Sheet: Input-Bchart-pval
Protein	FoldChange	p-value	Hour
BAD	-0.34952	0.3414	1 h
BatF3	-0.154548	0.3966	1 h
BCLXL	-3.00202	0.0203	1 h
CD11b	1.54684	0.2346	1 h
CD11c	-1.11984	0.3981	1 h
CD127/IL7RA	0.0110577	0.9135	1 h
CD14	-0.259277	0.3729	1 h
CD163	3.84961	0.0515	1 h
CD31	1.11112	0.1235	1 h
CD34	1.20067	0.2192	1 h
CD3e	1.99959	0.187	1 h
CD44	3.17161	0.2174	1 h
CD45	2.33953	0.1785	1 h
CTLA4	2.04177	0.2733	1 h
F4/80	-0.218866	0.2534	1 h
Fibronectin	2.62474	0.0356	1 h
GZMB	-0.116444	0.9173	1 h
Ki-67	0.385505	0.6013	1 h
Ly6G/Ly6C	-0.634394	0.4265	1 h
MHC II	0.790343	0.2543	1 h
PanCk	-1.68322	0.5331	1 h
SMA	-0.248323	0.4662	1 h
BAD	-0.34335	0.3606	6 h
BatF3	-0.515202	0.2111	6 h
BCLXL	0.188634	0.305	6 h
CD11b	1.67842	0.0001	6 h
CD11c	1.41003	0.1423	6 h
CD127/IL7RA	1.56867	0.1244	6 h
CD14	1.23719	0.6042	6 h
CD163	1.89754	0.237	6 h
CD31	3.34021	0.0117	6 h
CD34	1.68016	0.0229	6 h
CD3e	-2.07309	0.2632	6 h
CD44	3.65508	0.0055	6 h
CD45	3.7406	0.62	6 h
CTLA4	1.82986	0.2436	6 h
F4/80	1.62569	0.0309	6 h
Fibronectin	1.82621	0.3467	6 h
GZMB	-0.164748	0.6277	6 h
Ki-67	0.809245	0.4744	6 h
Ly6G/Ly6C	3.24136	0.0982	6 h
MHC II	1.42134	0.2623	6 h
PanCk	-0.237819	0.9175	6 h
SMA	1.06622	0.0648	6 h
BatF3	0.936605	0.0154	24 h
BCLXL	1.11679	0.2055	24 h
CD11b	3.70577	0.0013	24 h
CD11c	4.01247	0.0128	24 h
CD127/IL7RA	-0.0567623	0.932	24 h
CD14	1.73394	0.0057	24 h
CD163	3.93428	0.0172	24 h
CD31	0.170055	0.6045	24 h
CD34	2.22216	0.062	24 h
CD3e	1.83835	0.2374	24 h
CD44	4.21162	0.0044	24 h
CD45	3.17157	0.0017	24 h
CTLA4	0.659699	0.3075	24 h
F4/80	3.82996	0.028	24 h
Fibronectin	6.82273	0.0062	24 h
GZMB	0.971915	0.3534	24 h
Ki-67	4.12014	0.1823	24 h
Ly6G/Ly6C	6.38256	0.0002	24 h
MHC II	-3.33595	0.2983	24 h
PanCk	0.69329	0.3198	24 h
SMA	1.29153	0.1069	24 h
BAD	1.16868	0.0298	24 h
