# Supplementary material for: Mapping the Immune Cell Microenvironment with Spatial Profiling in Muscle Tissue Injected with the Venom of Daboia russelii
Source: Toxins (Basel). 2023 Mar 10;15(3):208. doi: 10.3390/toxins15030208 (PMC10057198; doi:10.3390/toxins15030208)
Supplement: Supplementary file 1 [file toxins-15-00208-s001.zip › Supplementary Table S4 - Bchart Input Data.xlsx]

## Sheet: Input-Bchart-pval
Protein	FoldChange	p-value	Hour
BAD	-0.34952	0.3414	1 h
BatF3	-0.154548	0.3966	1 h
BCLXL	-3.00202	0.0203	1 h
CD11b	1.54684	0.2346	1 h
CD11c	-1.11984	0.3981	1 h
CD127/IL7RA	0.0110577	0.9135	1 h
CD14	-0.259277	0.3729	1 h
CD163	3.84961	0.0515	1 h
CD31	1.11112	0.1235	1 h
CD34	1.20067	0.2192	1 h
CD3e	1.99959	0.187	1 h
CD44	3.17161	0.2174	1 h
CD45	2.33953	0.1785	1 h
CTLA4	2.04177	0.2733	1 h
F4/80	-0.218866	0.2534	1 h
Fibronectin	2.62474	0.0356	1 h
GZMB	-0.116444	0.9173	1 h
Ki-67	0.385505	0.6013	1 h
Ly6G/Ly6C	-0.634394	0.4265	1 h
MHC II	0.790343	0.2543	1 h
PanCk	-1.68322	0.5331	1 h
SMA	-0.248323	0.4662	1 h
BAD	-0.34335	0.3606	6 h
BatF3	-0.515202	0.2111	6 h
BCLXL	0.188634	0.305	6 h
CD11b	1.67842	0.0001	6 h
CD11c	1.41003	0.1423	6 h
CD127/IL7RA	1.56867	0.1244	6 h
CD14	1.23719	0.6042	6 h
CD163	1.89754	0.237	6 h
CD31	3.34021	0.0117	6 h
CD34	1.68016	0.0229	6 h
CD3e	-2.07309	0.2632	6 h
CD44	3.65508	0.0055	6 h
CD45	3.7406	0.62	6 h
CTLA4	1.82986	0.2436	6 h
F4/80	1.62569	0.0309	6 h
Fibronectin	1.82621	0.3467	6 h
GZMB	-0.164748	0.6277	6 h
Ki-67	0.809245	0.4744	6 h
Ly6G/Ly6C	3.24136	0.0982	6 h
MHC II	1.42134	0.2623	6 h
PanCk	-0.237819	0.9175	6 h
SMA	1.06622	0.0648	6 h
BatF3	0.936605	0.0154	24 h
BCLXL	1.11679	0.2055	24 h
CD11b	3.70577	0.0013	24 h
CD11c	4.01247	0.0128	24 h
CD127/IL7RA	-0.0567623	0.932	24 h
CD14	1.73394	0.0057	24 h
CD163	3.93428	0.0172	24 h
CD31	0.170055	0.6045	24 h
CD34	2.22216	0.062	24 h
CD3e	1.83835	0.2374	24 h
CD44	4.21162	0.0044	24 h
CD45	3.17157	0.0017	24 h
CTLA4	0.659699	0.3075	24 h
F4/80	3.82996	0.028	24 h
Fibronectin	6.82273	0.0062	24 h
GZMB	0.971915	0.3534	24 h
Ki-67	4.12014	0.1823	24 h
Ly6G/Ly6C	6.38256	0.0002	24 h
MHC II	-3.33595	0.2983	24 h
PanCk	0.69329	0.3198	24 h
SMA	1.29153	0.1069	24 h
BAD	1.16868	0.0298	24 h
